# Supplementary material for: Genetic Etiology in Pelvic Organ Prolapse: Role of Connective Tissue Homeostasis, Hormone Metabolism, and Oxidative Stress
Source: Genes (Basel). 2024 Dec 24;16(1):5. doi: 10.3390/genes16010005 (PMC11765207; doi:10.3390/genes16010005)
Supplement: Supplementary file 1 [file genes-16-00005-s001.zip]

Archive with 1 entries (1 files):
- genes-3340833-supplementary.pdf
